# Supplementary material for: Potential Role of Photosynthesis in the Regulation of Reactive Oxygen Species and Defence Responses to Blumeria graminis f. sp. tritici in Wheat
Source: Int J Mol Sci. 2020 Aug 11;21(16):5767. doi: 10.3390/ijms21165767 (PMC7460852; doi:10.3390/ijms21165767)
Supplement: Supplementary file 1 [file ijms-21-05767-s001.zip › supplement/Table S1.xlsx]

## Sheet: Table S1
Table S1. Summary of RNA-seq data and read mapping.
Sample	Clean reads	Total mapped	Uniquely mapped	Multiple mapped
L658 0 hpi-1	67550032	60,556,832 (89.65%)	54,396,539 (80.53%)	6,160,293 (9.12%)
L658 0 hpi-2	111273500	101,063,781 (90.82%)	89,290,009 (80.24%)	11,773,772 (10.58%)
L658 0 hpi-3	74227718	66,855,081 (90.07%)	59,404,186 (80.03%)	7,450,895 (10.04%)
L958 0 hpi-1	80669684	73,035,409 (90.54%)	64,334,075 (79.75%)	8,701,334 (10.79%)
L958 0 hpi-2	73138154	66,105,465 (90.38%)	58,342,630 (79.77%)	7,762,835 (10.61%)
L958 0 hpi-3	81448258	73,464,187 (90.20%)	64,556,992 (79.26%)	8,907,195 (10.94%)
L658 6 hpi-1	69521704	61,966,261 (89.13%)	55,371,409 (79.65%)	6,594,852 (9.49%)
L658 6 hpi-2	100904086	90,232,759 (89.42%)	81,311,958 (80.58%)	8,920,801 (8.84%)
L658 6 hpi-3	72570090	64,615,091 (89.04%)	58,462,433 (80.56%)	6,152,658 (8.48%)
L958 6 hpi-1	71038908	63,997,716 (90.09%)	57,550,593 (81.01%)	6,447,123 (9.08%)
L958 6 hpi-2	75118220	67,297,729 (89.59%)	59,795,113 (79.60%)	7,502,616 (9.99%)
L958 6 hpi-3	93830394	82,665,710 (88.10%)	73,224,824 (78.04%)	9,440,886 (10.06%)
L658 12 hpi-1	93680626	84,742,132 (90.46%)	77,116,331 (82.32%)	7,625,801 (8.14%)
L658 12 hpi-2	76296398	67,680,406 (88.71%)	60,820,951 (79.72%)	6,859,455 (8.99%)
L658 12 hpi-3	78461780	70,855,863 (90.31%)	64,423,004 (82.11%)	6,432,859 (8.20%)
L958 12 hpi-1	80056332	71,973,586 (89.90%)	62,894,615 (78.56%)	9,078,971 (11.34%)
L958 12 hpi-2	81052776	73,783,536 (91.03%)	66,657,048 (82.24%)	7,126,488 (8.79%)
L958 12 hpi-3	79210612	71,521,060 (90.29%)	64,045,555 (80.85%)	7,475,505 (9.44%)
L658 24 hpi-2	80757954	72,977,875 (90.37%)	66,951,147 (82.90%)	6,026,728 (7.46%)
L658 24 hpi-3	83283108	75,015,614 (90.07%)	68,344,291 (82.06%)	6,671,323 (8.01%)
L658 24 hpi-2	81352116	73,429,843 (90.26%)	67,367,452 (82.81%)	6,062,391 (7.45%)
L958 24 hpi-1	78812616	71,155,454 (90.28%)	64,746,713 (82.15%)	6,408,741 (8.13%)
L958 24 hpi-2	68247790	61,336,554 (89.87%)	55,870,444 (81.86%)	5,466,110 (8.01%)
L958 24 hpi-3	65429302	59,638,382 (91.15%)	54,309,530 (83.00%)	5,328,852 (8.14%)
L658 48 hpi-1	81162078	73,510,447 (90.57%)	67,107,385 (82.68%)	6,403,062 (7.89%)
L658 48 hpi-2	78944310	71,809,839 (90.96%)	65,530,715 (83.01%)	6,279,124 (7.95%)
L658 48 hpi-3	90492728	81,633,267 (90.21%)	74,891,594 (82.76%)	6,741,673 (7.45%)
L958 48 hpi-1	62481046	56,177,155 (89.91%)	49,927,018 (79.91%)	6,250,137 (10.00%)
L958 48 hpi-2	79432678	71,276,753 (89.73%)	61,888,580 (77.91%)	9,388,173 (11.82%)
L958 48 hpi-3	59714746	54,350,897 (91.02%)	46,619,490 (78.07%)	7,731,407 (12.95%)
L658 72 hpi-1	84969232	71,958,679 (84.69%)	62,388,687 (73.43%)	9,569,992 (11.26%)
L658 72 hpi-2	74212416	65,834,511 (88.71%)	58,600,573 (78.96%)	7,233,938 (9.75%)
L658 72 hpi-3	67211306	58,412,533 (86.91%)	51,906,393 (77.23%)	6,506,140 (9.68%)
L958 72 hpi-1	73237192	67,066,262 (91.57%)	57,407,768 (78.39%)	9,658,494 (13.19%)
L958 72 hpi-2	71355474	66,446,977 (93.12%)	59,047,485 (82.75%)	7,399,492 (10.37%)
L958 72 hpi-3	77936148	69,299,117 (88.92%)	61,158,998 (78.47%)	8,140,119 (10.44%)
