# Supplementary material for: Potential Role of Photosynthesis in the Regulation of Reactive Oxygen Species and Defence Responses to Blumeria graminis f. sp. tritici in Wheat
Source: Int J Mol Sci. 2020 Aug 11;21(16):5767. doi: 10.3390/ijms21165767 (PMC7460852; doi:10.3390/ijms21165767)
Supplement: Supplementary file 1 [file ijms-21-05767-s001.zip › supplement/Table S2.xlsx]

## Sheet: Table S1
Table S1. List of forward and reverse primers designed to qRT-PCR.
GeneID	description	Forward primer	Reverse primer
TraesCS1B01G432700	Chlorophyll a-b binding protein	TCCATGTTCGGCTTCTTCGT	GCACGAAGTTGGTGGCAAAG
TraesCS5B01G162800	Ribulose bisphosphate carboxylase small chain	GACCCTGTCCTACTTGCCAC	GCTCACGGAAGATGAACCCA
TraesCS5A01G454200	Chlorophyll a-b binding protein	CTTCTTCGTGCAAGCCATCG	CAGGCATTGTTGTTGACGGG
TraesCS3A01G381000	Photosystem II 22 kDa protein	CGTGTTGCCATGATTGGCTT	GATGCCGGTCTCAAGGTTCA
TraesCS6A01G303800	ATP synthase delta chain	AGAAGACGGCGCTCATTGAC	TTGTAGGCGGTCTCGAACTC
TraesCS4B01G020300	Glycine-rich RNA-binding protein	CCTTCTCCAAGTACGGCGAC	CGAAGGTGACGAACCCGAAC
TraesCS3B01G063200	Non-specific lipid-transfer protein	GAGCCCCTGCATCTCCTATG	GCTGGCTAGACTCCTAACGC
TraesCS3B01G321400	Disease resistance protein RGA2	CTGGAGAGGTCCATGTTCGG	CTCGACGAGAGTGCTCTTCC
TraesCS3D01G013600	G-type lectin S-receptor-like serine/threonine-protein kinase	CCTGTAGGCGGCTTCACTTT	GTGTTGCTTGTAGCTCCCCA
TraesCS2B01G182900	Ribonuclease	TGTGACACGAAGAAGGGGTG	CTTGCACTTGGCGTAGTTGG
TraesCS4D01G032200	Oxalate oxidase	GCTATACTCCAGGGTGGTGC	TGGCTGTTGAAGGAGACGAC
TraesCS2D01G107900	Peroxidase	GACTGTTCCACTCGGGAGAC	CGACCATGTCGACCGTGTTA
TraesCS6A01G181900	EIN3-binding F-box protein	TCTTGGGCAGCATGGGTAAG	GCTTCTCCAGCGATGCAATG
TraesCS6A01G166000	Lipoxygenase	CCCGACGAGGAATACATGGG	GGGTTGTTGTTTCGCTGGTC
TraesCSU01G253500	Non-specific lipid-transfer protein	GAGCCCCTGCATCTCCTATG	GCTGGCTAGACTCCTAACGC
JX424315	NPR1	AGCCCTCTCCAAAACAGTCG	GATGCATCTCTTCCGAGCGA
\	Tubulin	AGAACACTGTTGTAAGGCTCAAC	GAGCTTTACTGCCTCGAACATGG
AK251456	GAPDH	TGTCCATGCCATGACTGCAA	CCAAGTGCTGCTTGGAATGATG
