# Supplementary material for: Potential Role of Photosynthesis in the Regulation of Reactive Oxygen Species and Defence Responses to Blumeria graminis f. sp. tritici in Wheat
Source: Int J Mol Sci. 2020 Aug 11;21(16):5767. doi: 10.3390/ijms21165767 (PMC7460852; doi:10.3390/ijms21165767)
Supplement: Supplementary file 1 [file ijms-21-05767-s001.zip › supplement/Table S3.xlsx]

## Sheet: Sheet1
Table S3. Number of different photosynthesis-related DEGs between L658 and L958 at various time points.
	CAB	Rubisco	RCA	PSII Protein	FNR	Fd	FTR	PsbB	PsbP	ATPase
0h	-6	-2	-2	-2	-1	0	-1	0	0	0
6h	-5	-1	-3	-2	-1	0	-1	1	0	0
12h	-39	-5	-3	-2	-2	0	-1	1	-2	0
24h	-7	-1	-2	-2	-1	1	-1	1	0	0
48h	-29	-23	-2	-4	-1	1	-1	1	-2	-14
72h	-22	-3	-1	-2	-1	0	-1	1	0	0
negative numbers and positive numbers mean downregulated and upregulated in L658 compared with L958, respectively.
