# Supplementary material for: Potential Role of Photosynthesis in the Regulation of Reactive Oxygen Species and Defence Responses to Blumeria graminis f. sp. tritici in Wheat
Source: Int J Mol Sci. 2020 Aug 11;21(16):5767. doi: 10.3390/ijms21165767 (PMC7460852; doi:10.3390/ijms21165767)
Supplement: Supplementary file 1 [file ijms-21-05767-s001.zip › supplement/Table S4.xlsx]

## Sheet: Sheet1
Table S4. Number of photosynthesis-related DEGs in L658 and L958 at various inoculation time points compared with 0 h and between two adjacent time points.
Group	0 vs 6	0 vs 12	0 vs 24	0 vs 48	0 vs 72	6 vs 12	12 vs 24	24 vs 48	48 vs 72
L958-up	3	3	2	1	1	3	1	15	0
L958-dowm	4	0	8	0	8	0	25	0	2
L658-up	0	3	1	0	3	0	26	0	8
L658-dowm	2	41	18	98	14	45	0	1	0
